# Supplementary material for: Thermoelectric Properties of n-Type Bi4O4SeX2 (X = Cl, Br)
Source: Materials (Basel). 2023 Jun 12;16(12):4329. doi: 10.3390/ma16124329 (PMC10303193; doi:10.3390/ma16124329)
Supplement: Supplementary file 1 [file materials-16-04329-s001.zip]

Archive with 1 entries (1 files):
- materials-2398152-supplementary.pdf
